# Supplementary material for: Attraction of Frankliniella occidentalis Females towards the Aggregation Pheromone Neryl (S)-2-Methylbutanoate and Kairomones in a Y-Olfactometer
Source: Insects. 2023 Jun 16;14(6):562. doi: 10.3390/insects14060562 (PMC10299560; doi:10.3390/insects14060562)
Supplement: Supplementary file 1 [file insects-14-00562-s001.zip]

Archive with 4 entries (4 files):
- Figure S1.pdf
- Figure S2.pdf
- Figure S3.pdf
- Table_S1.xlsx
