# Supplementary material for: Attraction of Frankliniella occidentalis Females towards the Aggregation Pheromone Neryl (S)-2-Methylbutanoate and Kairomones in a Y-Olfactometer
Source: Insects. 2023 Jun 16;14(6):562. doi: 10.3390/insects14060562 (PMC10299560; doi:10.3390/insects14060562)
Supplement: Supplementary file 1 [file insects-14-00562-s001.zip › Table_S1.xlsx]

## Sheet: Olfactometry
Compounds	Mass loaded [µg]	Replicate	Number of thrips choosing the control arm	Number of thrips choosing the treated arm	Number of thrips staying in the main arm	Total number of thrips tested
methylisonicotinate	1	1	17	9	7	34
methylisonicotinate	1	2	15	10	7	34
methylisonicotinate	1	3	16	9	6	34
methylisonicotinate	10	1	11	14	0	26
methylisonicotinate	10	2	11	14	0	27
methylisonicotinate	10	3	9	16	3	31
methylisonicotinate	100	1	8	17	2	28
methylisonicotinate	100	2	5	20	0	27
methylisonicotinate	100	3	7	18	2	30
p-anisaldehyde	1	1	11	14	3	29
p-anisaldehyde	1	2	11	14	3	30
p-anisaldehyde	1	3	13	12	2	30
p-anisaldehyde	10	1	10	15	2	28
p-anisaldehyde	10	2	12	13	0	27
p-anisaldehyde	10	3	14	11	2	30
p-anisaldehyde	100	1	7	18	1	27
p-anisaldehyde	100	2	7	18	2	29
p-anisaldehyde	100	3	7	18	2	30
pheromone	1	1	9	16	2	28
pheromone	1	2	10	15	3	30
pheromone	1	3	9	16	3	31
pheromone	10	1	8	17	1	27
pheromone	10	2	7	18	2	29
pheromone	10	3	9	16	5	33
pheromone	100	1	8	17	5	31
pheromone	100	2	5	20	2	29
pheromone	100	3	4	21	3	31
verbenone	1	1	11	14	3	29
verbenone	1	2	11	14	2	29
verbenone	1	3	10	15	1	29
verbenone	10	1	9	16	8	34
verbenone	10	2	10	15	3	30
verbenone	10	3	8	17	0	28
verbenone	100	1	15	10	4	30
verbenone	100	2	15	10	0	27
verbenone	100	3	16	9	3	31

## Sheet: Release rates
Compounds	Replicate	Mass loaded [µg]	Extract concentration [ng/mL]	Mass [ng]	Release rate [ng/min]	comment
verbenone	1	1	463.527	278.116	5.56232	nc
verbenone	2	1	633.654	380.192	7.60384	nc
verbenone	3	1	891.418	534.851	10.697	nc
verbenone	1	10	9134.3	5480.58	109.612	nc
verbenone	2	10	8497.75	5098.65	101.973	nc
verbenone	3	10	13477.3	8086.38	161.728	nc
verbenone	1	100	65953.9	39572.4	791.447	nc
verbenone	2	100	71890.9	43134.5	862.69	nc
verbenone	3	100				Exceed the calibration span
methylisonicotinate	1	1	481.69	289.014	5.78029	nc
methylisonicotinate	2	1	697.493	418.496	8.36992	nc
methylisonicotinate	3	1	975.751	585.45	11.709	nc
methylisonicotinate	1	10	8556.84	5134.1	102.682	nc
methylisonicotinate	2	10	9082.31	5449.39	108.988	nc
methylisonicotinate	3	10	11084.3	6650.55	133.011	nc
methylisonicotinate	1	100	66020.2	39612.1	792.243	nc
methylisonicotinate	2	100	81476.6	48886	977.72	nc
methylisonicotinate	3	100	108405	65043.1	1300.86	nc
pheromone	1	1	17.8675	10.7205	0.21441	nc
pheromone	2	1	52.6912	31.6147	0.632294	nc
pheromone	3	1	53.8714	32.3228	0.646457	nc
pheromone	1	10	77.0912	46.2547	0.925094	nc
pheromone	2	10	385.647	231.388	4.62777	nc
pheromone	3	10	1310.23	786.137	15.7227	nc
pheromone	1	100	1226.56	735.934	14.7187	nc
pheromone	2	100	6451.25	3870.75	77.4151	nc
pheromone	3	100	8246.49	4947.9	98.9579	nc
p-anisaldehyde	1	1	191.603	114.962	2.29924	nc
p-anisaldehyde	2	1	222.723	133.634	2.67268	nc
p-anisaldehyde	3	1	233.999	140.399	2.80799	nc
p-anisaldehyde	1	10	2319.58	1391.75	27.835	nc
p-anisaldehyde	2	10	2542.14	1525.28	30.5056	nc
p-anisaldehyde	3	10	2258.04	1354.82	27.0965	nc
p-anisaldehyde	1	100	32954.3	19772.6	395.451	nc
p-anisaldehyde	2	100	24553.5	14732.1	294.642	nc
p-anisaldehyde	3	100	49966	29979.6	599.592	nc

## Sheet: Integration GC-MS
Name	Replicate	Type	levels	ISTD integration	verbenone integration	methyl isonocotinate integration	pheromone integration	p-anisaldehayde integration
blank	1	Sample	0	3549345	561	1084	0	2910
blank	2	Sample	0	3631069	557	927	106	1014
blank	3	Sample	0	3951436	440	789	130	788
1ug	1	Sample	0	4099370	94191	163879	2244	104095
1ug	2	Sample	0	3891322	122505	224737	6687	115035
1ug	3	Sample	0	4662135	206846	376117	8197	144864
10ug	1	Sample	0	4310479	1967429	3039607	10956	1338266
10ug	2	Sample	0	4652228	1975373	3481974	61172	1583071
10ug	3	Sample	0	4281308	2883616	3910388	201702	1293912
100ug	1	Sample	0	3721600	12269536	20240718	163394	16428820
100ug	2	Sample	0	4351902	15639135	29209690	1286229	14313580
100ug	3	Sample	0	2074393	11452382	18524688	842430	13884798
cal1	0	Cal	10	3605057	1903	5059	1810	5852
cal2	0	Cal	50	3838404	7683	18883	8843	25895
cal3	0	Cal	100	3663521	14218	33691	17189	47782
cal4	0	Cal	500	3835589	74840	175233	106969	258085
cal5	0	Cal	1000	3744130	150823	351942	239338	529907
cal6	0	Cal	5000	3852354	847826	1865783	1726692	3033911
cal7	0	Cal	10000	3713016	1691236	3676708	3551569	5940785
cal8	0	Cal	50000	4178832	9531402	19511204	19233378	30704090
cal9	0	Cal	100000	3460502	16418021	33476288	32652659	52428623

## Sheet: Standards
Levels	verbenone concentration [ng/mL]	methyl isonicotinate concentration [ng/mL]	pheromone concentration [ng/mL]	p-anisaldehyde concentration [ng/mL]
10	9.92	11.87	16.23	11.48
50	49.6	59.35	81.15	57.4
100	99.2	118.7	162.3	114.8
500	496	593.5	811.5	574
1000	992	1187	1623	1148
5000	4960	5935	8115	5740
10000	9920	11870	16230	11480
50000	49600	59350	81150	57400
100000	99200	118700	162300	114800
